# Supplementary material for: hiPSC-Derived Schwann Cells Influence Myogenic Differentiation in Neuromuscular Cocultures
Source: Cells. 2021 Nov 24;10(12):3292. doi: 10.3390/cells10123292 (PMC8699767; doi:10.3390/cells10123292)
Supplement: Supplementary file 1 [file cells-10-03292-s001.zip]

Archive with 1 entries (1 files):
- cells-1453061-supplementary.pdf
